# Supplementary material for: CD161 Defines a Functionally Distinct Subset of Pro-Inflammatory Natural Killer Cells
Source: Front Immunol. 2018 Apr 9;9:486. doi: 10.3389/fimmu.2018.00486 (PMC5900032; doi:10.3389/fimmu.2018.00486)
Supplement: Supplementary file 4 [file table_4.xlsx]

## Sheet: Sheet1
		GeneName	Fold.Change	P.value
		LRIT1	11.5888	0.00219
		EPHB1	11.4673	0.00225
		PCDHGA3	8.06123	0.00109
		THC2681728	7.77927	0.00374
		LOC440600	7.66841	0.00191
		KRT19P2	7.60378	0.00051
		FAM19A5	7.34541	0.00509
		ARNTL2	7.11732	3e-05
		POM121L1P	7.03228	0.00794
		LOC402382	6.63936	0.00032
		KRT4	6.35655	0.00574
		DLGAP5	6.04587	0.0019
		PABPN1L	5.88941	0.0034
		NHSL1	5.39421	0.00979
		KIF19	5.0835	0.00337
		BCAS1	4.95295	2e-05
		TWIST2	4.70419	0.0066
		LOC100507084	4.70272	1.37e-17
		SPC25	4.31379	0.00412
		RBFOX3	4.28036	0.00063
		ADRB1	4.18074	1.22e-06
		BCAS1	3.97205	6e-05
		UOX	3.96827	0.00365
		FAM22D	3.95211	0.00968
		LRP12	3.86966	1.27e-22
		RORC	3.82559	0.00025
		TDRD1	3.77387	0.00208
		GP5	3.73929	0.00012
		AFAP1L1	3.69192	0.00152
		KLRB1	3.67139	4.23e-15
		KIAA0226	3.49556	0.00748
		NHEDC1	3.4723	0.00012
		GLI3	3.44416	4e-05
		CCL23	3.42177	0.00177
		PRICKLE2	3.2503	0.00356
		SLC6A4	3.24996	1e-05
		LGR6	3.1523	0.00398
		BRSK1	3.13476	0.00013
		C13orf33	3.12717	0.00355
		FEZ1	3.06226	9.86e-12
		ORC1	3.03102	2.2e-06
		MED20	3.01214	0.00107
		KRT72	2.9994	2.85e-06
		MLF1	2.98473	0.00539
		DKFZp779M0652	2.92281	0.00024
		SOX30	2.91728	0.00201
		UNC45B	2.91327	9.59e-09
		FAM132B	2.87727	0.00055
		HES6	2.87382	2e-05
		THC2721084	2.87257	0.00013
		OCA2	2.82985	5.64e-07
		SLC4A10	2.82845	0.00728
		KRT2	2.82586	4e-05
		GREB1	2.82196	0.00767
		RNF157	2.82014	0.0024
		SLC4A4	2.81913	2.66e-21
		HIST1H4L	2.78855	4.29e-07
		MELK	2.78221	2.42e-06
		MYRIP	2.77679	0.0056
		GALNT9	2.7697	0.00252
		GPR124	2.75326	1.84e-07
		VIT	2.74784	0.00186
		HES6	2.70835	2e-05
		RLBP1	2.70237	1.37e-06
		CELA1	2.67637	0.0002
		CT45A5	2.67543	0.00092
		LGR6	2.65052	2e-05
		SPR	2.57179	0.00865
		BIRC5	2.56514	0.00048
		LAYN	2.55713	6.8e-10
		AK125574	2.55156	0.00019
		DEPDC1B	2.55128	0.00093
		HES6	2.47098	8.26e-07
		TKTL1	2.4585	3.44e-08
		CAPN5	2.43104	3.12e-13
		ALOX5AP	2.40706	0.0001
		VIT	2.40681	0.00197
		RBFOX2	2.39949	0.00217
		ST8SIA6	2.39377	4.72e-06
		ATXN1L	2.36931	0.00175
		LOC100130894	2.36334	0.0016
		GRAMD3	2.34525	1e-05
		ST8SIA6	2.34074	1.1e-06
		CD160	2.33864	4.11e-08
		VLDLR	2.33705	4.88e-07
		HIC1	2.33603	0.00271
		SLC4A10	2.33328	9e-05
		LBH	2.32753	0.00015
		LRRC43	2.31456	1.89e-26
		ASPM	2.31341	0.00245
		HIST1H2AI	2.31142	7e-05
		SCARNA10	2.29843	0.00145
		SPATA9	2.28822	0.00039
		C10orf128	2.28247	0.00092
		OR10G2	2.27139	0.00834
		C12orf34	2.27043	1.74e-06
		COLQ	2.27035	3e-05
		RAD54B	2.25736	0.00143
		ZWINT	2.25653	0.0022
		AK000950	2.25607	0.00398
		TYMS	2.2491	0.00452
		RP1-177G6.2	2.24562	0.00922
		SMPDL3B	2.24554	0.00068
		PALM	2.2433	3e-05
		FAM110C	2.24314	0.00539
		C6orf132	2.2138	0.00264
		AATK	2.20804	5e-05
		LDB2	2.19674	0.00027
		FADS2	2.19432	4.6e-06
		DTL	2.18285	0.00286
		MAF	2.18195	8e-05
		AKR1C4	2.18155	0.00687
		KHDC1	2.17511	0.00192
		MKI67	2.16407	0.00057
		TPX2	2.16276	3e-05
		CFHR3	2.15765	0.00508
		IKZF3	2.15453	1.26e-08
		BRIP1	2.14459	0.00057
		RECQL	2.13875	0.00483
		AKR1C3	2.13692	0.00525
		NQO1	2.12707	0.00757
		RMRP	2.11267	0.00159
		LBH	2.09956	0.0078
		MDGA1	2.09779	4.02e-07
		CROT	2.09409	0.00556
		LOC100270680	2.06854	0.00127
		TUBB4	2.06563	0.0005
		STMN1	2.058	3.05e-06
		IRF6	2.05192	0.00015
		TNFRSF25	2.04873	0.00043
		XPNPEP2	2.03524	0.00068
		HIPK2	2.03296	2.88e-12
		PVR	2.0279	0.00958
		LBH	2.02518	2.73e-30
		KCNE1L	2.0237	0.00901
		DEPDC7	-2.00164	0.00629
		PLCD4	-2.00323	0.00527
		LOC203274	-2.01138	4.56e-07
		HDAC11	-2.01232	0.00633
		TSPAN33	-2.01743	0.00972
		MMP25	-2.01923	0.00638
		CSDA	-2.02147	0.00441
		ANTXR2	-2.02179	1.22e-07
		SLC46A1	-2.02666	0.00122
		BEGAIN	-2.03308	0.00102
		PRAM1	-2.03387	0.00144
		IER5L	-2.05079	0.00779
		FAM134B	-2.0521	0.00027
		BI056255	-2.05214	0.00832
		ZNF280D	-2.05418	1e-05
		DLL1	-2.06066	0.00458
		TMPRSS13	-2.06552	5e-05
		LOC400927	-2.08121	0.00036
		ANTXR2	-2.0827	0.00182
		TOP1MT	-2.08673	6.17e-08
		LGALS3	-2.08977	6.3e-14
		HMGB3P24	-2.0914	0.00405
		DERL3	-2.10877	5e-05
		ASS1	-2.1101	0.00994
		STARD10	-2.11199	0.00795
		FAM102A	-2.11323	1e-05
		AHR	-2.11623	0.00522
		P2RX5	-2.11799	0.0076
		ADAM28	-2.11995	0.00578
		TIGD3	-2.12581	0.00196
		C19orf38	-2.1261	0.00041
		LILRA1	-2.12787	0.0011
		LOC100128252	-2.13203	0.00206
		GPR155	-2.13386	2e-05
		RASSF2	-2.13462	0.00186
		JUP	-2.13488	2.5e-06
		GPR155	-2.15201	4e-05
		WDFY4	-2.16269	1.75e-16
		UNC93B1	-2.16714	1.31e-10
		KLRC1	-2.16816	0.00109
		LMNA	-2.17346	0.00197
		PROM2	-2.17758	0.00277
		LOC284837	-2.18174	0.00471
		FGD4	-2.183	0.00305
		TNFRSF10A	-2.18626	2.82e-07
		SEMA4A	-2.18678	0.00023
		FGD4	-2.18706	0.00032
		C3	-2.19203	0.00218
		EMR1	-2.1966	0.00013
		C16orf74	-2.20452	5.62e-17
		CD33	-2.20495	0.00284
		MYBPC3	-2.21453	0.0073
		PTP4A3	-2.21651	0.00142
		FANCD2	-2.22223	0.00078
		KLRC1	-2.2271	0.00094
		CDHR1	-2.23931	0.00359
		MBOAT1	-2.24104	0.00126
		CDH23	-2.2411	0.00129
		SLC5A2	-2.24157	0.00022
		TP53I11	-2.24275	0.00593
		TNFRSF10D	-2.24653	0.003
		THC2471881	-2.25044	0.00749
		FLNB	-2.256	0.00898
		NOD2	-2.25629	2.92e-09
		BCAR3	-2.25896	0.00315
		MILR1	-2.26138	0.00401
		FUT7	-2.26166	0.00231
		UNC93B1	-2.26225	2.78e-09
		CD79A	-2.27096	1.38e-08
		IRAK3	-2.27243	0.00339
		RALGPS2	-2.27482	3e-05
		PIK3R6	-2.2757	0.00184
		LOC286367	-2.27867	5.4e-06
		CSDA	-2.28038	0.0001
		C11orf63	-2.28169	0.0021
		NCF1	-2.28343	2.94e-08
		CYB561	-2.28385	0.0086
		ITGB5	-2.28725	0.00522
		IL2RA	-2.29669	0.00098
		BEND4	-2.29697	0.00099
		SIRPB1	-2.31297	0.00686
		C1orf228	-2.33558	1.99e-16
		AXL	-2.34518	0.00448
		PPARGC1B	-2.34748	1.82e-07
		CELSR1	-2.353	0.00895
		EPB41L2	-2.361	0.00456
		LOC100130579	-2.36976	0.00305
		ITGAX	-2.3762	1.73e-09
		PPARGC1B	-2.37666	2.89e-06
		COTL1	-2.37932	0.00142
		PVRL3	-2.38918	6.86e-06
		PTK6	-2.38918	0.00389
		PNKD	-2.39004	0.00078
		GNB4	-2.39197	0.00033
		KMO	-2.39429	8.17e-13
		RAB34	-2.39624	4.36e-07
		HVCN1	-2.4	2.78e-07
		FAM69B	-2.40197	1.97e-07
		HVCN1	-2.40754	7.25e-06
		ARHGAP22	-2.40851	0.00382
		SNN	-2.41467	0.00224
		IQCJ-SCHIP1	-2.41561	0.00023
		OSBPL1A	-2.42166	0.00805
		MEF2C	-2.43098	4.82e-08
		NCF1	-2.43481	9e-05
		CCDC50	-2.43504	0.00083
		MYC	-2.43663	2.7e-06
		CXCR3	-2.44338	0.00023
		COL4A4	-2.44885	0.00712
		TAGLN	-2.46075	5e-05
		NIPSNAP3B	-2.4662	9.47e-10
		COL19A1	-2.46623	0.00818
		LEF1	-2.46685	0.00053
		PRR21	-2.46794	0.00108
		TCF7	-2.47148	0.00782
		SLC15A3	-2.47153	0.0076
		IFT57	-2.47444	0.00024
		HDAC11	-2.47689	0.00738
		LTB	-2.48075	3e-05
		C3orf57	-2.48109	0.00749
		RAB31	-2.48593	0.00175
		TMEM154	-2.48944	0.00023
		BIRC3	-2.4958	4.5e-13
		CDCA7L	-2.49948	5.39e-07
		TAGLN	-2.50149	9e-05
		RNF207	-2.50442	0.00651
		CDC42BPB	-2.50596	3.17e-08
		TCF4	-2.51222	3e-05
		ZDHHC23	-2.51709	3e-05
		CD2	-2.52003	0.00757
		GFI1B	-2.52085	0.00019
		SEMA7A	-2.5238	9.29e-10
		IFNGR2	-2.52464	8e-05
		EAF2	-2.52947	8.64e-09
		AK024389	-2.54003	0.00029
		PRDM8	-2.54361	2.35e-15
		FBXL16	-2.54581	0.00672
		ZNF365	-2.55061	1.19e-06
		PTK2	-2.55334	0.00204
		CAPG	-2.55444	0.00167
		NCF1	-2.56333	1e-05
		TTN	-2.56573	0.00123
		RRAGD	-2.57604	0.00541
		MGLL	-2.59445	0.00867
		SELL	-2.60234	0.00095
		AFF3	-2.60377	0.0001
		MAST4	-2.61453	8e-05
		TRIM47	-2.61515	2e-05
		ANXA5	-2.61547	1e-05
		NCF1	-2.61654	0.00024
		CYP2S1	-2.62605	0.00436
		CAPG	-2.63446	0.00654
		BAIAP3	-2.64421	0.00497
		KLF8	-2.64623	0.00065
		ADCY3	-2.65828	0.00053
		ZNF365	-2.66812	6.4e-07
		TMEM14E	-2.66911	0.00746
		IL1RL1	-2.67945	0.00893
		SLITRK5	-2.69178	0.00048
		MYLK	-2.69661	0.00779
		SCT	-2.71803	0.00028
		CLIC4	-2.71896	3.35e-08
		PDGFA	-2.73896	5.12e-07
		TIMP2	-2.74491	1e-05
		MGC39372	-2.74735	0.00562
		TRIP6	-2.75235	6.33e-12
		C17orf28	-2.76922	0.00766
		TLR9	-2.77394	4e-05
		SCARB1	-2.77832	4.48e-06
		CD74	-2.78259	5.15e-07
		ROR1	-2.80093	0.00282
		NCF4	-2.81458	3.4e-09
		ZFP42	-2.82406	0.00137
		CUEDC1	-2.82556	0.00244
		CDKN1A	-2.83808	0.0045
		SPIN3	-2.84708	7e-05
		CXorf38	-2.85337	1e-05
		ALCAM	-2.861	0.00056
		BATF3	-2.86375	0.00249
		P2RY14	-2.86611	0.00138
		LOC100130992	-2.87687	0.0067
		GHRL	-2.88486	0.00179
		ENTPD1	-2.88582	6.45e-10
		SRGAP1	-2.89155	0.00029
		CBLN3	-2.89211	1e-05
		SNORD3B-1	-2.89741	0.00748
		GYLTL1B	-2.90899	0.00094
		NAPSA	-2.91551	0.00025
		PTGS1	-2.91877	0.0054
		BEST1	-2.92754	0.00018
		AJ252276	-2.934	0.00067
		PBX1	-2.93404	0.00022
		RPS6KA2	-2.93737	0.00907
		VAV2	-2.93775	2.64e-08
		LY86	-2.95011	8e-05
		BMF	-2.95998	4.06e-11
		THC2564554	-2.97017	6e-05
		ABCA1	-2.97771	0.00631
		WDR86	-2.99416	0.00316
		ATP6V0A1	-2.99776	1e-05
		IL7R	-3.00865	0.00216
		SLC10A7	-3.01234	7e-05
		SGCA	-3.01739	3.1e-06
		UBXN10	-3.01763	0.00179
		OBSL1	-3.01878	0.00509
		SUPT3H	-3.02338	0.00431
		PROC	-3.03447	0.00796
		STK33	-3.03742	1.78e-06
		TFEC	-3.04289	0.00136
		GABRA3	-3.04661	3.96e-07
		RIMKLA	-3.04818	0.00851
		COL9A2	-3.05141	0.0038
		KCNQ1	-3.05838	0.00089
		HSPG2	-3.06031	8.93e-07
		CHST15	-3.06147	0.0096
		ZNF365	-3.063	8e-05
		CD70	-3.06526	5.87e-08
		CLIC4	-3.06717	0.00027
		CLEC17A	-3.08327	0.00735
		HLA-DMA	-3.08973	4.95e-10
		CCR7	-3.10499	0.00139
		TMEM63C	-3.11221	0.00243
		NEFL	-3.11492	0.0065
		HLA-DMA	-3.12425	3.24e-09
		P2RY13	-3.13435	0.00473
		SELP	-3.13965	0.00501
		PPP1R9A	-3.14092	0.00323
		ARHGAP40	-3.14403	0.00014
		CKB	-3.16876	0.00486
		PRDM8	-3.17712	3.64e-06
		GAB1	-3.181	0.00907
		ESPNL	-3.18172	0.00275
		C2	-3.20135	0.0057
		NCRNA00173	-3.2098	0.00029
		NLN	-3.21321	0.00209
		GPR183	-3.21326	0.00016
		CIITA	-3.21872	0.00367
		NT5DC3	-3.21935	0.00074
		SMOX	-3.24111	0.0022
		FNBP1L	-3.25377	0.00321
		LPCAT2	-3.27222	0.00305
		DGAT2	-3.30501	0.00025
		SPINT2	-3.31266	3.32e-09
		DAPP1	-3.32234	4.12e-15
		FGD2	-3.32716	5.66e-08
		SUSD3	-3.3341	7.44e-07
		DOK3	-3.3502	0.00216
		ENTPD1	-3.36527	3.39e-08
		HLA-DPB1	-3.42995	1.13e-09
		RNF207	-3.45211	0.00558
		MACC1	-3.45891	2.43e-08
		HLA-DRB5	-3.46178	0.00039
		ZC3H12D	-3.484	0.00045
		MSRB3	-3.48552	0.00213
		HLA-DPB1	-3.48653	2.39e-13
		MOXD1	-3.48701	0.00299
		C5orf20	-3.48771	0.0027
		IL3RA	-3.48806	0.00632
		ST3GAL6	-3.49563	0.0018
		GABBR1	-3.49774	7.57e-11
		MZB1	-3.52507	4.05e-09
		HLA-DRB4	-3.53466	5.06e-13
		ULK2	-3.53936	8.25e-06
		LOC400958	-3.54187	8e-05
		BMF	-3.54865	0.00177
		EPS8	-3.61123	0.00541
		ITLN1	-3.62894	0.00101
		HLA-DPB1	-3.64353	6.73e-16
		HLA-DPB1	-3.64403	3.07e-20
		BIK	-3.64452	0.00128
		COL8A2	-3.6539	0.00371
		SIT1	-3.65859	0.00199
		HLA-DPB2	-3.66025	1.7e-22
		CLMN	-3.66634	0.00073
		CRIP2	-3.67078	0.00028
		PFN2	-3.6978	0.0052
		LOC100505564	-3.71617	0.00023
		LYL1	-3.71837	8.72e-06
		CDCA7L	-3.73454	3.01e-06
		BACE2	-3.75345	0.0007
		NT5E	-3.76758	3.58e-06
		MYL2	-3.79733	0.00309
		HLA-DQB1	-3.81131	0.00428
		HLA-DMB	-3.8528	2.32e-11
		HLA-DPA1	-3.85479	4.54e-10
		ARHGEF17	-3.89792	2.86e-09
		PLXNB2	-3.89841	0.00509
		LOC100131654	-3.9179	0.00178
		CSF2RA	-3.94198	0.00045
		TIAM2	-3.96166	0.00017
		ITM2C	-3.98249	2e-05
		RNF207	-4.01208	0.00061
		EMR3	-4.02083	0.00143
		SLC9A7	-4.02307	1.58e-08
		ADRBK2	-4.02974	9.99e-10
		SLC9A7P1	-4.03385	1e-05
		ITM2C	-4.04411	1.32e-06
		HLA-DPA1	-4.0458	3.82e-12
		LOC100510059	-4.04674	3e-05
		INSR	-4.04917	5.13e-06
		FAM164A	-4.07389	0.0021
		PKIG	-4.07595	7e-05
		LOC285286	-4.12393	0.00588
		ZNF717	-4.13024	0.008
		C1orf186	-4.13788	5.67e-07
		LRRK1	-4.19127	0.00066
		TFCP2L1	-4.22608	0.00653
		ENHO	-4.24519	1e-05
		CLEC10A	-4.2499	0.002
		NP109356	-4.29531	0.00013
		AFF3	-4.29675	0.00025
		LOC100130269	-4.33067	0.00332
		MYOF	-4.38481	0.00443
		VENTX	-4.39871	0.00665
		RCN3	-4.40032	0.00018
		HLA-DRB1	-4.45754	8.37e-12
		PKIG	-4.50118	0.003
		SPINT1	-4.53221	0.0001
		ALPK1	-4.54765	7.97e-06
		LOC100133661	-4.55402	0.00018
		CLIC4	-4.60886	5.08e-06
		BTNL9	-4.63176	1.13e-06
		PTPN13	-4.64961	0.00038
		ITPRIPL2	-4.70058	0.00239
		FZD1	-4.74505	0.00214
		ID4	-4.75293	1.88e-11
		CD82	-4.75707	5.33e-09
		MS4A3	-4.78184	0.00917
		FER1L4	-4.78289	0.00016
		LOC644145	-4.80635	2e-05
		TTC21A	-4.93815	6.02e-09
		MS4A14	-4.93878	0.00151
		GPR55	-4.95481	5.95e-08
		ENHO	-4.96401	0.00058
		KIAA0125	-4.96416	7.16e-11
		NAPSA	-4.96921	0.00043
		ZBED2	-4.97636	0.00027
		BCAT1	-4.98653	5e-05
		DQ272581	-4.99906	0.00937
		PTPRK	-4.99993	2.86e-07
		HLA-DRB3	-5.00611	1.18e-24
		FCRL1	-5.01914	7.67e-13
		SIGLEC6	-5.06375	9.03e-07
		MGAT3	-5.06613	1.77e-09
		ICOSLG	-5.06646	0.00029
		RALGPS2	-5.06816	2.27e-08
		FRAS1	-5.07766	0.00103
		ALOX5	-5.11979	1.66e-06
		COL8A2	-5.12669	0.00032
		DNASE1L3	-5.16055	0.00119
		GAPT	-5.25246	8e-05
		PROC	-5.25666	1.34e-07
		SIGLEC10	-5.28022	0.00059
		UGGT2	-5.34713	2e-05
		DHRS9	-5.35784	0.00143
		VMO1	-5.36339	0.00292
		SH2B2	-5.36914	4.49e-11
		EMP1	-5.41068	0.00694
		ANK1	-5.43901	8.85e-10
		CD5	-5.48222	5.41e-17
		FAM20A	-5.48698	0.00097
		KYNU	-5.52347	2e-05
		IGLL1	-5.53726	2.19e-09
		BASP1	-5.61519	7.4e-06
		APP	-5.65021	1e-05
		TUBB6	-5.7052	0.00014
		GABBR1	-5.71591	2.77e-11
		DKFZP434L187	-5.76035	0.00195
		PLEKHG7	-5.80394	1.32e-09
		C10orf105	-5.81022	6e-05
		IL7	-5.81779	6.47e-13
		PTPRO	-5.82658	4.9e-09
		MCOLN2	-5.84011	2.03e-09
		TNS3	-5.93494	4e-05
		TNFRSF13B	-5.95107	0.00047
		BCL7A	-5.99308	2.42e-18
		BTK	-6.00759	2.33e-07
		EBI3	-6.02016	2.66e-20
		FLJ38379	-6.06573	0.00035
		BCL11A	-6.15811	2.92e-07
		NTNG1	-6.18088	0.0066
		DENND5B	-6.24192	5.85e-07
		MOBKL2B	-6.3404	1.05e-08
		COL4A3	-6.34545	2.76e-13
		ACPP	-6.42353	6e-05
		LOC200772	-6.43183	0.00044
		GNG7	-6.58509	1.38e-18
		DENND5B	-6.66034	1.55e-06
		HLA-DRA	-6.70384	9.84e-08
		TCL1A	-6.7139	2e-05
		KIAA0125	-6.82828	0.00044
		SFTPD	-6.85372	0.00096
		BCL11A	-6.94082	2e-05
		MZB1	-6.98133	2.94e-11
		LOC283710	-7.0479	4.06e-11
		CIITA	-7.09505	2.21e-20
		MPP3	-7.14894	8.64e-08
		KMO	-7.24948	2.16e-09
		PDE8B	-7.25396	1e-05
		CBFA2T3	-7.34848	2.44e-08
		VPREB3	-7.38934	3.39e-18
		BTK	-7.57526	9.14e-12
		MOBKL2B	-7.58078	3.76e-06
		HLA-DQA2	-7.68084	3.13e-25
		LOC284219	-7.68972	7e-05
		LGMN	-7.69852	3.84e-08
		CLIC2	-7.97207	1.28e-06
		MRAS	-7.98707	4e-05
		COL9A3	-8.0725	7.18e-18
		ITFG3	-8.11109	0.00105
		COCH	-8.15368	1e-05
		ABCC3	-8.32751	0.00016
		KREMEN2	-8.34269	3.61e-19
		IL28RA	-8.58544	8.71e-11
		PAPSS2	-8.61726	6.29e-08
		GAS6	-8.64176	9.6e-09
		C7orf16	-8.70276	3e-05
		ICAM4	-8.8486	1.28e-06
		PLEKHG1	-8.85582	3.87e-14
		CDK14	-8.9893	4.01e-12
		AK128421	-9.11695	1.69e-11
		LEPREL1	-9.12092	4e-05
		PLD4	-9.37914	0.00017
		HLA-DQA1	-9.4106	1.25e-30
		HLA-DQA1	-9.57875	0
		SCARA5	-9.73178	3.55e-06
		PPM1J	-9.7912	6e-05
		HLA-DOA	-9.8198	2.84e-15
		HS3ST1	-9.8319	8.39e-21
		PRICKLE1	-10.0974	3.32e-15
		KCNN4	-10.111	2.79e-33
		ABCB4	-10.1713	0
		FLT3	-10.224	6.36e-09
		NXPH4	-10.2888	5.94e-12
		LIMS2	-10.7609	1.57e-19
		ADAM19	-10.7694	3.11e-39
		IGJ	-10.8823	2e-05
		SYT17	-10.9227	1.36e-08
		CXCR5	-11.2264	7.75e-14
		TNFRSF13C	-11.2548	1.11e-09
		TBC1D9	-11.3747	2e-08
		SLC2A5	-11.5562	1.14e-17
		DNAJC5B	-11.8542	0.00117
		LPL	-11.911	3.54e-06
		LOC96610	-12.0757	7.96e-11
		LYPD2	-12.3167	4.06e-06
		LOC149773	-12.5169	2.57e-06
		CD1C	-12.6062	1.2e-16
		DQ098707	-12.6104	8.67e-11
		AIM2	-12.7131	7.42e-09
		PMEPA1	-12.9431	3.89e-15
		LOC283663	-13.0462	3.43e-13
		KCNG1	-13.0701	4.12e-19
		ADD2	-13.2687	1.79e-15
		CDH1	-13.3259	1.18e-09
		L1TD1	-13.4509	1.22e-07
		S77011	-13.5574	1.2e-08
		SYNPO	-13.634	2.65e-15
		COBLL1	-13.6493	1.1e-11
		LRRC14B	-13.8248	0.00073
		FAM129C	-13.8717	6.94e-28
		IL6	-14.1113	0.00041
		AF058072	-14.5096	9.89e-20
		BCL11A	-14.7346	2.37e-11
		AF085654	-14.8782	5.92e-21
		WDFY4	-14.9921	8.69e-30
		HRK	-15.3967	4.59e-10
		FCRL5	-15.9127	1.28e-15
		WDFY4	-16.0965	1.56e-32
		LOC100132941	-16.3032	3.12e-16
		BTLA	-16.3548	3.77e-16
		TLR10	-16.6402	5.83e-31
		SPIB	-17.6952	2.98e-17
		FCRL2	-17.8227	4.21e-09
		FAM129C	-17.8655	4.18e-14
		BLNK	-17.9665	5.96e-16
		VPREB3	-18.2239	1.24e-24
		BANK1	-20.9477	8.1e-37
		FCRL1	-20.972	2.86e-11
		CD24	-21.0702	4.55e-11
		SLC4A3	-22.7811	1.87e-09
		LOC152225	-23.3823	5.88e-15
		BLNK	-24.161	4.29e-17
		CD22	-25.2136	4.14e-14
		FCRL2	-25.5361	5.82e-22
		AF194718	-28.3181	1.25e-15
		FCRLA	-29.7032	0
		LOC401847	-29.8371	1.86e-21
		PNOC	-30.8357	1.74e-18
		CD19	-31.5894	6.08e-36
		BF175071	-31.9839	3.41e-12
		FCRLA	-32.8676	0
		SNX22	-33.1069	5.57e-17
		C13orf18	-33.3494	9.88e-21
		ZBTB32	-35.7602	2.17e-26
		CPNE5	-36.6006	1.87e-33
		CR2	-37.4599	0
		MS4A1	-38.442	1e-20
		OSBPL10	-43.6717	1.26e-31
		BLK	-45.0196	1.07e-24
		AB363267	-45.7578	1.24e-15
		NP113779	-47.0049	3.04e-15
		IGLL5	-48.2079	2.05e-21
		FCRL5	-49.4724	3.1e-27
		POU2AF1	-57.7731	3.62e-41
		LOC100510044	-63.5967	4.16e-38
